# Supplementary material for: Plasma-derived extracellular vesicles yield predictive markers of cranial irradiation exposure in mice
Source: Sci Rep. 2019 Jul 1;9:9460. doi: 10.1038/s41598-019-45970-x (PMC6603161; doi:10.1038/s41598-019-45970-x)
Supplement: Supplementary file 2 — Supplementary Tables [file 41598_2019_45970_MOESM2_ESM.xlsx]

## Sheet: Supplementary Table S1
		2 day sham	2 day 9 Gy	2 week sham	2 week 9 Gy
	Mean concentration (particles/mL)	34300000	21300000	97300000	97500000
	Mean diameter (nm)	257.9	217.1	209.9	210.2
	Mode diameter (nm)	147.4	218.7	106.5	154.3
	Camera level	13	14	14	13
	Detection threshold	4	9	9	9
	Viscosity	Water (0.88 - 0.889 cP)	Water (0.9 cP)	Water (0.877 - 0.878 cP)	Water (0.875 cP)
	Dilution	10x	10x	10x	10x
	Supplementary Table S1: Nanoparticle tracking analysis (NTA) results and select parameters from representative EV samples from pooled 2 day and 2 week sample groups. N = 3 replicates from each group.

## Sheet: Supplementary Table S2
	m/z	rt	name	Fold Change	FDR adjusted p-value	Comparison	Matrix	Gradient	Ionization Mode	CID Fragments
	656.582	6.63	Trilauroyl-glycerol	1.3	0.00410109	2d-9 vs Control	EVs	Lipidomics	POS	439.38
	848.77	7.8	TG(14:0/16:0/20:2)	1.3	0.00410109	2d-9 vs Control	EVs	Lipidomics	POS	848.7692, 603.5324, 575.5029, 523.4729
	874.785	7.79	TG(16:0/18:1/18:2)	1.3	0.00410109	2d-9 vs Control	EVs	Lipidomics	POS	601.5183, 577.5176, 575.5029
	836.77	7.85	TG(15:0/16:0/18:1)	1.31	0.00410109	2d-9 vs Control	EVs	Lipidomics	POS	577.5176, 563.504, 537.4881
	768.707	7.55	TG(14:0/14:0/16:0)	1.29	0.00410109	2d-9 vs Control	EVs	Lipidomics	POS	523.4706, 495.4398
	907.773	7.96	TG(18:0/18:1/18:2)	1.33	0.00410109	2d-9 vs Control	EVs	Lipidomics	POS	605.5452, 603.5342, 601.5186
	822.754	7.76	TG(14:0/16:0/18:1)	1.29	0.00410109	2d-9 vs Control	EVs	Lipidomics	POS	577.5176, 549.4876, 523.4729
	810.754	7.83	TG(15:0/16:0/16:0)	1.29	0.00410109	2d-9 vs Control	EVs	Lipidomics	POS	551.5031, 537.4881
	876.8	7.94	TG(16:0/18:1/18:1)	1.29	0.004128	2d-9 vs Control	EVs	Lipidomics	POS	603.5342, 577.5183
	808.738	7.67	TG(15:0/16:0/16:1)	1.29	0.00416377	2d-9 vs Control	EVs	Lipidomics	POS	549.4877, 537.4888
	834.755	7.71	TG(13:0/18:0/18:2)	1.28	0.00416377	2d-9 vs Control	EVs	Lipidomics	POS	603.5304, 537.4888
	850.785	7.93	TG(16:0/16:0/18:1)	1.3	0.00419246	2d-9 vs Control	EVs	Lipidomics	POS	850.7848, 577.5183, 551.5026
	852.8	8.09	TG(16:0/16:0/18:0)	1.32	0.00416377	2d-9 vs Control	EVs	Lipidomics	POS	852.8014, 579.5351, 551.5042
	820.739	7.62	TG(14:0/16:1/18:1)	1.28	0.00420114	2d-9 vs Control	EVs	Lipidomics	POS	575.5038, 549.4877, 521.4562
	880.832	8.26	TG(16:0/18:0/18:0)	1.32	0.0046269	2d-9 vs Control	EVs	Lipidomics	POS	607.5655, 579.5358
	829.725	7.92	TG(14:0/14:1/22:2)	1.32	0.00465896	2d-9 vs Control	EVs	Lipidomics	POS	829.7254, 603.5342, 601.5186
	872.77	7.64	TG(16:0/16:1/20:3)	1.27	0.00498132	2d-9 vs Control	EVs	Lipidomics	POS	601.5196, 599.5042, 549.4877
	766.692	7.37	TG(13:0/13:0/18:1)	1.26	0.00499722	2d-9 vs Control	EVs	Lipidomics	POS	467.411
	824.769	9.44	TG(16:0/16:0/16:0)	1.28	0.00430595	2d-9 vs Control	EVs	Lipidomics	POS	551.503
	896.77	7.48	TG(18:1/18:2/18:3)	1.27	0.00711558	2d-9 vs Control	EVs	Lipidomics	POS	896.7708, 601.5156, 599.5037, 597.4888
	256.264	9.35	Palmitic Amide	0.31	0.00753899	2w-9 vs Control	EVs	Metabolomics	POS	88.0755, 102.0914, 256.2637
	274.274	8.51	C16 Sphinganine	1.18	0.0105378	2d-9 vs Control	EVs	Metabolomics	POS	274.2740, 256.2630
	162.113	9.8	Carnitine	1.28	0.0114787	2d-9 vs Control	EVs	Lipidomics	POS	162.1153, 102.0962
	524.368	1.95	PAF C-16	1.94	0.0367408	2d-9 vs Control	EVs	Lipidomics	POS	524.3690, 184.0737, 104.1076, 86.0974
	Supplementary Table S2: All putative annotations for biomarkers identified as significantly dysregulated in 9 Gy irradiated mouse EV samples 2 days or 2 weeks post-irradiation.

## Sheet: Supplementary Table S3
	Sample No.	Metabolite	Precursor ion m/z	Fragment ion m/z	Cone voltage	Collision Energy
	1	TAG 50:1 (C16:0)	850.55	577.4	35	20
	2	TAG 50:2 (C16:0)	848.55	575.4	35	20
	3	TAG 52:3 (C16:0)	874.55	601.4	35	20
	4	TAG 54:4 (C18:0)	900.55	599.4	35	20
	5	PC: 16:0-d31-18:1	790.974	184.083	62	28
	MRM Parameters for TG quantification
	Supplementary Table S3: MRM-MS parameters used for quantification of triglycerides (TGs) in EV samples.
